# Supplementary material for: Dietary Flavonoid Intake and Anemia Risk in Children and Adolescents: Insights from National Health and Nutrition Examination Survey
Source: Antioxidants (Basel). 2025 Mar 27;14(4):395. doi: 10.3390/antiox14040395 (PMC12024375; doi:10.3390/antiox14040395)
Supplement: Supplementary file 1 [file antioxidants-14-00395-s001.zip]

Archive with 1 entries (1 files):
- antioxidants-3490647-supplementary.pdf
